# Supplementary material for: Functional characterization of SDHB variants clarifies hereditary pheochromocytoma and paraganglioma risk and genotype-phenotype relationships
Source: J Clin Invest. 2025 Nov 18;136(4):e198165. doi: 10.1172/JCI198165 (PMC12904712; doi:10.1172/JCI198165)
Supplement: Supplemental table 1 [file jci-136-198165-s090.xlsx]

## Sheet: Supplemental Table 1
DNA Change	Protein Change	AA	Variant	# HNPGL	% HNPGL	# PPGL	% PPGL	Total #	PMIDA
c.79C>T	Arg27*	27	R27*	10	41.6667	14	58.3333	24	14685938, 19415531, 25215250, 31666924, 32948195, 29386252, 33362715, 32460727, 28374168, 28973655, 15328326, 25972245, 31492822, 19351833
c.137G>A	Arg46Gln	46	R46Q	33	35.1064	61	64.8936	94	19075037, 33362715, 31492822, 29386252, 30877234, 17102082, 30694796, 33397040, 25873086, 31308404, 36387130, 29951630, 28374168, 18362451, 32741965, 18840642, 14500403, 12364472, 21784903, 32460727, 18419787, 25972245, 17200167, 27634942, 24659481, 19351833
c.136C>T	Arg46*	46	R46*	15	18.0723	68	81.9277	83	19075037, 30122763, 33362715, 35127314, 16405730, 25873086, 28944243, 30871634, 20418362, 36465918, 28469506, 32082649, 25683602, 30050099, 36440187, 29386252, 31492822, 30694796, 23512077, 18840642, 32460727, 18419787, 32971818, 27539324, 17200167, 16317055, 28374168, 16912137, 29623478, 36597280
c.136C>G	Arg46Gly	46	R46G	3	17.6471	14	82.3529	17	31492822, 19763184, 30877234, 15328326, 14500403, 21784903, 25972245, 16317055, 19351833
c.194T>C	Leu65Pro	65	L65P	1	14.2857	6	85.7143	7	34069252, 31492822, 15328326
c.260T>C	Leu87Ser	87	L87S	3	20	12	80	15	15328326, 31492822, 12807974
c.268C>T	Arg90*	90	R90*	20	22.7273	68	77.2727	88	30877234, 30949620, 25873086, 32741965, 21784903, 11404820, 31666924, 36704041, 37283833, 36685941, 31262070, 20061288, 34567891, 27573198, 32460727, 27867439, 24466223, 28973655, 30050099, 33748650, 34309460, 29386252, 31492822, 35171114, 18419787, 25972245, 16317055, 31194233, 24659481, 19351833, 36597280
c.277T>C	Cys93Arg	93	C93R	7	70	3	30	10	33362715, 32971818, 28374168, 31492822, 20208144, 17848412, 19351833, 19393419
c.286G>A	Gly96Ser	96	G96S	11	91.6667	1	8.33333	12	29386252, 33300499, 28374168, 24436918
c.293G>A	Cys98Tyr	98	C98Y	4	80	1	20	5	20208144, 17848412, 37529773, 16317055, 19351833
c.296G>A	Gly99Asp	99	G99D	2	50	2	50	4	31492822, 29386252, 16317055
c.302G>A	Cys101Tyr	101	C101Y	2	28.5714	5	71.4286	7	15328326, 30949620, 25972245, 31308404, 31492822
c.338G>A	Cys113Tyr	113	C113Y	1	10	9	90	10	30694796, 27896548, 29386252
c.343C>T	Arg115*	115	R115*	4	16	21	84	25	25873086, 18840642, 31666924, 32460727, 30050099, 28490599, 30352407, 16405730, 25683602, 28374168, 29386252, 32688340, 24523625, 17200167, 16317055, 36046044
c.380T>G	Ile127Ser	127	I127S	7	17.0732	34	82.9268	41	32460727, 25972245, 31308404, 25683602, 17200167, 16317055, 29386252, 28374168, 28973655, 30050099, 21820839, 19001511, 16916404, 16912137, 27634942
c.379dup	Ile127fs	127	I127fs	2	14.2857	12	85.7143	14	27634942, 29386252
c.418G>T	Val140Phe	140	V140F	9	24.3243	28	75.6757	37	25873086, 29951630, 32741965, 23512077, 18840642, 35171114, 28490599, 24436918, 25683602, 17200167, 28374168, 16912137, 20583550, 29204718, 26236513, 19189136, 20418362, 30050099, 29386252, 20503330, 19927285, 31194233, 32035780
c.574T>C	Cys192Arg	192	C192R	7	29.1667	17	70.8333	24	29951630, 15328326, 27867439, 33748650, 28490599, 17200167, 28374168, 30050099, 33628464, 36046044, 27785149, 22517554, 31492822, 21561462
c.587G>A	Cys196Tyr	196	C196Y	6	19.3548	25	80.6452	31	18840642, 15328326, 27867439, 30050099, 30694796, 25683602, 17200167, 16317055, 28374168, 16912137, 22517554, 31492822, 29386252, 31194233, 35060925, 23666964
c.590C>G	Pro197Arg	197	P197R	21	46.6667	24	53.3333	45	32741965, 11404820, 18419787, 29951630, 25972245, 28374168, 29204718, 29386252, 34255389, 31194233, 29623478, 27542510, 23934599, 16982587, 25047027, 21561462
c.600G>T	Trp200Cys	200	W200C	11	34.375	21	65.625	32	30949620, 32741965, 18840642, 17200167, 28374168, 20418362, 29386252, 34095481, 35060925, 27634942, 20119652, 19184535
c.649C>T	Arg217Cys	217	R217C	15	55.5556	12	44.4444	27	29951630, 30050099, 33748650, 35171114, 29386252, 31492822, 37873498, 31212687, 26960314, 24659481, 23735539, 21561462, 19351833, 18753105
c.689G>A	Arg230His	230	R230H	27	44.2623	34	55.7377	61	30877234, 33362715, 25873086, 25873086, 21784903, 31666924, 32460727, 27539324, 20208144, 17200167, 28374168, 30050099, 16912137, 22517554, 29386252, 31492822, 34255389, 31194233, 35060925, 37873498, 19351833, 37175927, 37024931, 34466344, 20592014, 31365623, 30997073, 30045248, 31856921, 25695889, 24509376, 20614293, 18551016, 34750850
c.688C>T	Arg230Cys	230	R230C	10	43.4783	13	56.5217	23	33362715, 25873086, 14500403, 20208144, 16317055, 28374168, 22517554, 29386252, 31492822, 35060925, 19351833, 35673401, 39121253, 33420946, 19393419, 34750850
c.724C>A	Arg242Ser	242	R242S	5	83.3333	1	16.6667	6	37529773, 31492822, 19351833, 34377882
c.724C>T	Arg242Cys	242	R242C	10	83.3333	2	16.6667	12	33748650, 22517554, 29386252, 31194233, 19351833, 17102086, 32035780, 15235042
c.725G>A	Arg242His	242	R242H	40	60.6061	26	39.3939	66	19075037, 33362715, 25873086, 29951630, 32741965, 15328326, 32460727, 30050099, 33748650, 35171114, 20208144, 28490599, 25972245, 16317055, 29204718, 22270996, 29386252, 31492822, 27573198, 31212687, 19351833, 19393419, 18551016, 32035780, 12213855, 33644666, 33397040, 36597280, 34750850, 24276837, 23902947, 23666964, 31216007, 26269449
AIncluded studies report individual patient-level germline sequencing results and the number and location of their tumors. Studies were excluded if the SDHB mutation was somatic rather than germline, if the tumor location was not reported, or if the same patient was suspected to be included in a separate publication that was counted already. If a tumor location was reported for a given genotype b…
