# Supplementary material for: Functional characterization of SDHB variants clarifies hereditary pheochromocytoma and paraganglioma risk and genotype-phenotype relationships
Source: J Clin Invest. 2025 Nov 18;136(4):e198165. doi: 10.1172/JCI198165 (PMC12904712; doi:10.1172/JCI198165)
Supplement: Supporting data values [file jci-136-198165-s091.xlsx]

## Sheet: Figure 1D
Figure 1D	Succinate/Fumarate Ratio of SDHB-KO Model
	SDHB-KO
	Mock	wtSDHB
biological 1	2.349	1.076
biological 2	2.098	1.033
biological 3	2.274	1.036
biological 4	2.202	1.042
biological 5	2.48	0.96
biological 6	2.48	1.04
biological 7	2.925	0.966
biological 8	2.966	1.034
biological 9	4.057	1.002
biological 10	4.255	0.827
biological 11	3.308	1.184
biological 12	3.385	1
biological 13	2.97	0.846
biological 14	3.411	1.033
biological 15	2.724	0.967
biological 16	2.952	1.018
biological 17	3.014	0.982
biological 18	3.159	0.986
biological 19	3.275	1.014
biological 20	3.136	1.012
biological 21	4.389	0.988
biological 22	4.47	0.97
biological 23	4.65	1.25
biological 24	6.23	0.94
biological 25	7.48	1.16
biological 26	7.36	0.91
biological 27	7.6	0.94
biological 28	6.01	0.93
biological 29	3.42	1.13
biological 30	3.39	1.02
biological 31	6.845	0.98
biological 32	8.115	1.014
biological 33	6.126	1.105
biological 34	4.463	0.882
biological 35	4.541	1.149
biological 36	5.558	1.02
biological 37	8.407	0.831
biological 38	7.102	0.904
biological 39	7.326	1.028
biological 40	5.16	1.067
biological 41	5.378	0.889
biological 42	4.216	1.111
biological 43	4.079	1.043
biological 44	3.989	1.109
biological 45	3.43	0.849

## Sheet: Figure 1E
Figure 1E	Complex II activity of SDHB-KO Model 2
	SDHB-KO Model
	Mock						wtSDHB
Time (minutes)	biological 1	biological 2	biological 3	biological 4	biological 5	biological 6	biological 1	biological 2	biological 3	biological 4	biological 5	biological 6
0.788321	24.9678	22.747	22.8186	14.4656	9.76401	11.2005	42.0404	38.5675	38.5236	18.0302	12.1009	13.2362
4.94183	19.9476	21.598	20.4496	11.0901	9.17235	10.3251	33.1697	35.4024	35.4916	15.4932	9.52836	11.3349
9.0943	18.3265	17.8726	15.9129	10.231	5.56753	6.54607	24.5382	34.5237	28.8313	14.0063	5.28027	10.3536
13.351	3.1338	1.57009	5.9556	5.31249	1.86553	4.33917	11.0334	11.209	9.26633	4.70032	3.79395	8.25473
17.5032	2.48267	4.60004	4.10665	4.70447	1.77293	3.12599	6.17543	11.4813	8.94697	5.99298	1.69658	4.03595
21.6591	5.9228	7.50296	4.47421	4.83216	1.02721	4.40746	5.99649	12.6137	7.69758	6.46981	2.67476	3.07887
25.8989	3.8068	1.3677	1.35495	2.69869	1.54433	3.88111	63.7214	64.6112	56.2347	35.4043	21.5166	29.8853
30.0545	3.65543	4.04824	1.1168	4.10464	0.689766	4.9132	63.8711	61.436	56.985	38.2518	20.0667	30.8224
34.2184	3.14287	4.39539	0.107595	2.38552	0.425744	2.53011	63.6599	58.7482	55.8714	36.4615	19.238	29.8596
38.388	4.54185	2.83891	1.59931	3.04921	1.70128	1.92037	66.1629	60.1268	58.164	40.1183	20.1606	30.8204
42.6497	0.473788	1.15805	0.59451	0.731783	-1.25679	-1.09197	1.02444	0.758397	1.27512	0.565337	0.7522	-1.44095
46.8427	0	0	0	0	0	0	0	0	0	0	0	0
51.0103	0	0	0	0	0	0	0	0	0	0	0	0

## Sheet: Figure 2A
Figure 2A	Succinate/Fumarate Ratio of Classified Variants
	Mock	wtSDHB	A3G	L7V	R11H	C22S	R38H	R46G	R46Q	G53E	H57R	L65P	C68Y	L87S	C93R	C98Y	G99D	C101Y	C113Y	I127S	V140F	S163P	C192R	C192S	C196Y	P197R	W200C	R217C	R217H	R230C	R230H	D236E	R242C	R242H	R242S	C243W	C249R	C249Y
biological 1	2.349	1.076	0.592	0.833	0.541	0.728	0.974	4.16	3.648	0.92	0.732	2.7	2.69	3.04	4.101	4.862	2.923	4.628	2.904	2.605	3.315	0.95	3.31	4.066	3.56	2.98	2.904	2.18	3.077	4.499	4.236	0.641	1.799	2.939	1.991	2.45827	8.467	5.661
biological 2	2.098	1.033	0.659	1.034	0.902	0.685	1.118	3.99	2.855	1.02	0.877	2.82	3.046	3.36	3.47	3.878	2.577	4.703	2.964	6.163	5.034	0.847	3.31	4.736	3.65	2.149	2.964	1.89	4.462	3.657	4.165	0.587	2.696	2.969	2.697	2.00698	6.464	4.203
biological 3	2.274	1.036	1.192	1.048	1.505	1.148	1.339	7.047	3.449	1.18	1.166	6.645	2.599	7.633	2.95	4.041	4.232	2.519	4.464	6.762	5.918	0.804	4.08	4.923	3.57	4.8	4.493	2.782	1.995	5.043	4.232	1.062	2.232	2.935	1.836	3.1305	4.4	3.35
biological 4	2.202	1.042	1.098	1.2	1.441	0.94	0.78	6.644	3.507		1.193	6.38	2.554	8.047		3.922	4.638	3.12	4.029	3.075	4.775	0.806	4.246		3.463	4.64	4.174	2.731	1.914	6.783	5.449	0.862	3.136	2.029	2.052		3.6	3.52
biological 5	2.48	0.96	1.178	0.67	1.259	0.832	1.05	5.934	2.36		1.091	5.124	2.56	7.279		3.032		4.435		4.218	4.855	0.88	3.347		3.436	4.597		3.012	2.29	2.82		1.034	4.389	2	2.767		6.302	8.571
biological 6	2.48	1.04		0.706			0.96		4.29				2.56			2.903		4.966		4.008	3.64	0.95				4.367			2.464	3.58			2.656	4.699			6.211	9.347
biological 7	2.925	0.966					1.29252		4.71				2.939			2.701		3.523		3.701	4.79	0.847				6.522			2.304	2.83			4.508	3.983			4.355	6.702
biological 8	2.966	1.034					1.38776						2.505					3.135		3.678	5.56	0.88				8.087			1.907				4.394				3.993	4.478
biological 9	4.057	1.002					1.2											3.41																			4.06	3.972
biological 10	4.255	0.827					1.33307											2.984																			6.34	4.474
biological 11	3.308	1.184																																			5.07	4.054
biological 12	3.385	1																																				3.93
biological 13	2.97	0.846
biological 14	3.411	1.033
biological 15	2.724	0.967
biological 16	2.952	1.018
biological 17	3.014	0.982
biological 18	3.159	0.986
biological 19	3.275	1.014
biological 20	3.136	1.012
biological 21	4.389	0.988
biological 22	4.47	0.97
biological 23	4.65	1.25
biological 24	6.23	0.94
biological 25	7.48	1.16
biological 26	7.36	0.91
biological 27	7.6	0.94
biological 28	6.01	0.93
biological 29	3.42	1.13
biological 30	3.39	1.02
biological 31	6.845	0.98
biological 32	8.115	1.014
biological 33	6.126	1.105
biological 34	4.463	0.882
biological 35	4.541	1.149
biological 36	5.558	1.02
biological 37	8.407	0.831
biological 38	7.102	0.904
biological 39	7.326	1.028
biological 40	5.16	1.067
biological 41	5.378	0.889
biological 42	4.216	1.111
biological 43	4.079	1.043
biological 44	3.989	1.109
biological 45	3.43	0.849
Confidence Interval	Mock	wtSDHB	A3G	L7V	R11H	C22S	R38H	R46G	R46Q	G53E	H57R	L65P	C68Y	L87S	C93R	C98Y	G99D	C101Y	C113Y	I127S	V140F	S163P	C192R	C192S	C196Y	P197R	W200C	R217C	R217H	R230C	R230H	D236E	R242C	R242H	R242S	C243W	C249R	C249Y
Lower 95% CI of mean	3.885	0.9781	0.5791	0.6933	0.628	0.636	0.9997	3.804	2.808	0.7142	0.764	2.385	2.514	2.821	2.075	2.905	2.006	3.126	2.351	3.063	4.001	0.8231	3.082	3.456	3.428	3.208	2.331	1.941	1.831	2.869	3.534	0.5659	2.333	2.173	1.733	1.127	4.389	3.921
Upper 95% CI of mean	4.966	1.034	1.309	1.137	1.631	1.097	1.287	7.306	4.283	1.366	1.26	7.083	2.85	8.922	4.939	4.334	5.179	4.358	4.829	5.489	5.47	0.9179	4.235	5.694	3.643	6.327	4.937	3.097	3.272	5.477	5.507	1.109	4.12	3.985	2.804	3.936	6.386	6.456
Inter-variability	Mock	wtSDHB	A3G	L7V	R11H	C22S	R38H	R46G	R46Q	G53E	H57R	L65P	C68Y	L87S	C93R	C98Y	G99D	C101Y	C113Y	I127S	V140F	S163P	C192R	C192S	C196Y	P197R	W200C	R217C	R217H	R230C	R230H	D236E	R242C	R242H	R242S	C243W	C249R	C249Y
mean	4.42564	1.00616	0.9438	0.915167	1.1296	0.8666	1.14343	5.555	3.54557	1.04	1.0118	4.7338	2.70686	5.8718	3.507	3.61986	3.5925	3.7423	3.59025	4.27625	4.73588	0.8705	3.6586	4.575	3.5358	4.76775	3.63375	2.519	2.55163	4.17314	4.5205	0.8372	3.22625	3.07914	2.2686	2.53192	5.38745	5.1885
std	1.79865	0.0933727	0.293728	0.211426	0.404008	0.185714	0.200871	1.40986	0.797271	0.131149	0.199589	1.89169	0.203029	2.45671	0.576391	0.772654	0.996912	0.860927	0.778689	1.45106	0.878632	0.0567047	0.464423	0.450614	0.0866845	1.86532	0.818796	0.465759	0.861472	1.40993	0.619856	0.218503	1.06895	0.979863	0.431002	0.56537	1.48687	1.9943
CV%	40.6415	9.28014	31.1219	23.1025	35.7656	21.4302	17.5673	25.3801	22.4864	12.6105	19.7261	39.9612	7.50055	41.8392	16.4355	21.3449	27.7498	23.0053	21.689	33.933	18.5527	6.51404	12.694	9.84949	2.45162	39.1236	22.5331	18.4898	33.7617	33.7858	13.7121	26.0993	33.1329	31.8226	18.9986	22.3297	27.5988	38.437
Intra-variability	Mock	wtSDHB	A3G	L7V	R11H	C22S	R38H	R46G	R46Q	G53E	H57R	L65P	C68Y	L87S	C93R	C98Y	G99D	C101Y	C113Y	I127S	V140F	S163P	C192R	C192S	C196Y	P197R	W200C	R217C	R217H	R230C	R230H	D236E	R242C	R242H	R242S	C243W	C249R	C249Y
mean	4.28331	1.00707	0.89075	0.9405	1.06158	0.839917	1.12567	5.30833	3.50539	1.01	0.97725	4.40483	2.73588	5.4265	3.6555	3.51311	3.5925	3.5885	3.59025	4.12742	4.56733	0.8724	3.6005	4.44775	3.54733	4.76775	3.63375	2.43833	2.55163	4.35589	4.5205	0.8	3.0265	3.06162	2.1965	2.68156	5.41053	5.1885
std	1.75602	0.0493017	0.37512	0.225649	0.48095	0.18868	0.187317	1.7442	0.268633	0.127279	0.244305	2.32615	0.195831	3.14875	0.630032	0.729837	1.19147	0.892234	0.928078	1.64435	0.906379	0.0387966	0.410829	0.539876	0.081553	1.94708	0.989596	0.570399	0.830522	1.43844	0.452548	0.263044	1.06435	0.959223	0.313915	0.634893	1.45959	1.9941
CV%	40.9967	4.89556	42.1128	23.9925	45.305	22.4641	16.6406	32.8577	7.66342	12.6019	24.9993	52.8089	7.15789	58.0254	17.2352	20.7747	33.1656	24.8637	25.8499	39.8398	19.8448	4.44711	11.4103	12.1382	2.29899	40.8385	27.2335	23.393	32.5487	33.0229	10.011	32.8805	35.1676	31.3305	14.2916	23.6763	26.9768	38.4331

## Sheet: Figure 2B
Figure 2B	Average Succinate/Fumarate Ratio of Classified Variants
	Benign	Pathogenic
variant 1	0.9438	5.555
variant 2	0.9152	3.618
variant 3	1.13	4.734
variant 4	0.8666	2.682
variant 5	1.143	5.872
variant 6	1.04	3.507
variant 7	1.012	3.62
variant 8	0.8705	3.593
variant 9	0.8372	3.742
variant 10		3.59
variant 11		4.276
variant 12		4.736
variant 13		3.659
variant 14		4.575
variant 15		3.536
variant 16		4.768
variant 17		3.634
variant 18		2.519
variant 19		2.552
variant 20		4.173
variant 21		4.521
variant 22		3.226
variant 23		3.079
variant 24		2.269
variant 25		5.387
variant 26		5.189
variant 27		2.532

## Sheet: Figure 2C
Figure 2C	SDH Activity % of Classified Variants
	Mock	wtSDHB	A3G	L7V	R11H	C22S	R38H	R46G	R46Q	G53E	H57R	L65P	C68Y	L87S	C93R	C98Y	G99D	C101Y	C113Y	I127S	V140F	S163P	C192R	C192S	C196Y	P197R	W200C	R217C	R217H	R230C	R230H	D236E	R242C	R242H	R242S	C243W	C249R	C249Y
biological 1	0.048	88.041	205.313	180.715	224.631	161.539	106.57	0.011	0.024	109.988	160.404	0.758	0.006	0.285	0.386	0	0.232	0	0.247	0.012	0	126.379	0.131	0.411	0.064	0.001	0.004	3.373	0.215	0.002	0.006	188.32	8.056	0.002	4.391	0.190397	0	0
biological 2	0.21	113.584	182.437	93.68	118.862	174.263	74.92	0.019	0.288	97.648	124.218	0.537	0.001	0.114	1.195	0.004	0.692	0	0.205	0	0	204.708	0.131	0.124	0.049	0.167	0.005	7.759	0.004	0.023	0.005	207.131	0.43	0.201	0.474	1.32292	0	0
biological 3	0.081	101.704	80.282	90.928	56.086	84.433	43.767	0.18	0.038	80.719	82.71	0.275	0.012	0.098	3.035	0.002	0.003	0.02	0.001	0	0	200.389	0.4	0.088	0.999	0	0.001	15.54	2.373	0	0.003	93.178	1.909	0.224	13.013	0.0106085	0	0
biological 4	0.123	98.324	89.412	65.111	60.353	107.158	193.623	0.275	0.032		80.19	0.362	0.016	0.063		0.167	0.001	0.005	0.006	1.069	0.026	199.179	0.297		1.21	0	0.004	16.395	3.223	0	0	117.177	0.479	3.665	7.679		0.001	0.001
biological 5	0.1	120.526	81.58	185.469	74.349	121.275	112.765	0.577	8.185		90.132	1.345	0.069	0.142		1.175		0.001		0.087	0.022	131.295	1.49		1.27	0		12.226	1.585	11.467		96.216	0.021	4.022	1.344		0	0
biological 6	0.1	82.97		205.94			135.031		0.172				0.069			0.078		0		0.065	4.853	112.66				0			0.906	4.642			1.761	0.012			0	0
biological 7	0.108	112.836					53.1605		0.074				0.069			0.167		3.523		0.138	1.297	141.296				0			3.842	11.331			0.019	0.069			0	0
biological 8	0.093	88.624					43.1455		8.737				0.35					3.135		0.146	0.536	131.295				0			10.363				0.025				0.001	0.049
biological 9	0.124	100.588					65.1107		0.275									0.012																			2.997	0.008
biological 10	0.081	147.406					48.6396		0.129									0.058																			0.219	0.002
biological 11	0.112	67.443																																			0.941	0.001
biological 12	0.09	80.309																																				0.002
biological 13	0.201	124.52
biological 14	0.05	90.201
biological 15	0.154	110.864
biological 16	0.065	93.425
biological 17	0.154	107.038
biological 18	0.097	104.767
biological 19	0.067	95.45
biological 20	0.479	97.123
biological 21	0.021	102.962
biological 22	0.12	132.355
biological 23	0.084	75.555
biological 24	0.249	107.538
biological 25	0.059	83.546
biological 26	0.068	111.304
biological 27	0.039	107.401
biological 28	0.258	108.687
biological 29	0.096	85.668
biological 30	0.104	94.417
biological 31	0.123	105.913
biological 32	0.029	98.446
biological 33	0.281	88.698
biological 34	0.202	114.522
biological 35	0.175	76.563
biological 36	0.028	96.479
biological 37	0.044	135.379
biological 38	0.17	110.541
biological 39	0.135	97.069
biological 40	0.065	93.195
biological 41	0.044	121.555
biological 42	0.345	82.268
biological 43	0.055	90.112
biological 44	0.068	76.731
biological 45	0.267	144.626

## Sheet: Figure 2D
Figure 2D	Average SDH Activity % of Classified Variants
	Benign	Pathogenic
variant 1	127.8	0.2124
variant 2	137	1.795
variant 3	106.9	0.6554
variant 4	129.7	0.074
variant 5	87.67	0.1404
variant 6	96.12	1.539
variant 7	107.5	0.2276
variant 8	155.9	0.232
variant 9	140.4	0.6754
variant 10		0.1148
variant 11		0.1896
variant 12		0.8418
variant 13		0.4898
variant 14		0.2077
variant 15		0.7184
variant 16		0.021
variant 17		0.0035
variant 18		11.06
variant 19		2.814
variant 20		3.924
variant 21		0.0035
variant 22		1.588
variant 23		1.171
variant 24		5.38
variant 25		0.3781
variant 26		0.00525
variant 27		0.508

## Sheet: Figure 3A
Figure 3A	Logisitic Regression Modeling: P(path) of Classified Variants using Succinate/Fumarate Ratios
Variant	Succinate/Fumarate Ratio	Predicted P(path)
A3G	0.9438	0.0273742
L7V	0.9152	0.0251312
R11H	1.13	0.0474787
C22S	0.8666	0.0217239
R38H	1.143	0.0493164
R46G	5.555	0.999975
R46Q	3.618	0.99042
G53E	1.04	0.0364354
H57R	1.012	0.0335352
L65P	4.734	0.999685
C68Y	2.682	0.853869
L87S	5.872	0.99999
C93R	3.507	0.986583
C98Y	3.62	0.990478
G99D	3.593	0.989664
C101Y	3.742	0.993433
C113Y	3.59	0.989569
I127S	4.276	0.998718
V140F	4.736	0.999687
S163P	0.8705	0.0219798
C192R	3.659	0.991543
C192S	4.575	0.999488
C196Y	3.536	0.987712
P197R	4.768	0.999717
W200C	3.634	0.990875
R217C	2.519	0.779872
R217H	2.552	0.796768
R230C	4.173	0.998243
R230H	4.521	0.999395
D236E	0.8372	0.0198865
R242C	3.226	0.968786
R242H	3.079	0.951843
R242S	2.269	0.621873
C243W	2.532	0.786646
C249R	5.387	0.999958
C249Y	5.189	0.999922

## Sheet: Figure 3B
Figure 3B	Logisitic Regression Modeling: P(path) of Classified Variants using SDH Activity %
Variant	Succinate/Fumarate Ratio	Predicted P(path)
A3G	127.8	0.00190874
L7V	137	0.000909117
R11H	106.9	0.0102303
C22S	129.7	0.00163775
R38H	87.67	0.0465454
R46G	0.212	0.982722
R46Q	1.795	0.980413
G53E	96.12	0.0240837
H57R	107.5	0.00975125
L65P	0.655	0.982105
C68Y	0.074	0.982911
L87S	0.14	0.982821
C93R	1.539	0.980806
C98Y	0.228	0.9827
G99D	0.232	0.982695
C101Y	0.675	0.982076
C113Y	0.115	0.982855
I127S	0.19	0.982752
V140F	0.842	0.981837
S163P	155.9	0.000197822
C192R	0.49	0.982337
C192S	0.208	0.982728
C196Y	0.718	0.982015
P197R	0.021	0.982982
W200C	0.004	0.983005
R217C	11.06	0.959501
R217H	2.814	0.978769
R230C	3.924	0.976825
R230H	0.004	0.983005
D236E	140.4	0.000691046
R242C	1.588	0.980732
R242H	1.171	0.981357
R242S	5.38	0.97401
C243W	0.508	0.982312
C249R	0.378	0.982493
C249Y	0.005	0.983004

## Sheet: Figure 3C
Figure 3C	Comparison of OddsPath values
	Ratio-based Model		Activity-based Model
	Benign	Pathogenic	Benign	Pathogenic
variant 1	0.0281446	39513	0.00191239	56.8783
variant 2	0.0257791	103.386	0.00090994	50.0547
variant 3	0.0498453	3178.61	0.010336	54.88
variant 4	0.0222063	5.84316	0.00164044	57.5155
variant 5	0.0518746	104555	0.0488176	57.2098
variant 6	0.0378131	73.5331	0.024678	51.0999
variant 7	0.0346988	104.022	0.00984727	56.8048
variant 8	0.0224738	95.7485	0.00019786	56.7865
variant 9	0.02029	151.276	0.00069152	54.7915
variant 10		94.8708		57.3254
variant 11		779.224		56.9794
variant 12		3198.19		54.0577
variant 13		117.252		55.616
variant 14		1951.05		56.8966
variant 15		80.3792		54.6016
variant 16		3528.29		57.7621
variant 17		108.59		57.8414
variant 18		3.5428		23.6921
variant 19		3.92049		46.1018
variant 20		568.002		42.1502
variant 21		1653.03		57.8414
variant 22		31.0365		50.8982
variant 23		19.7652		52.6408
variant 24		1.64461		37.4758
variant 25		23592.5		56.1211
variant 26		12847.3		57.8368
variant 27		3.68704		55.5352

## Sheet: Figure 3D
Figure 3D	Average REVEL score of Classified Variants
	Benign	Pathogenic
variant 1	0.564	0.932
variant 2	0.297	0.911
variant 3	0.627	0.979
variant 4	0.361	0.769
variant 5	0.507	0.956
variant 6	0.608	0.863
variant 7	0.549	0.931
variant 8	0.439	0.954
variant 9	0.742	0.922
variant 10		0.91
variant 11		0.979
variant 12		0.857
variant 13		0.972
variant 14		0.916
variant 15		0.943
variant 16		0.991
variant 17		0.925
variant 18		0.988
variant 19		0.957
variant 20		0.967
variant 21		0.94
variant 22		0.984
variant 23		0.944
variant 24		0.948
variant 25		0.953
variant 26		0.969
variant 27		0.899

[truncated: 20 more sheets: Figure 3E, Figure 4A, Figure 4B, Figure 4C, Figure 4D, Figure 4E, Figure 5B, Figure 5C, Figure 5D, Figure 6B, Figure 6C, Figure 6D, Figure 7A, Figure 7B, Figure 7C, Supplemental Figure 1B, Supplemental Figure 1C, Supplemental Figure 2B, Supplemental Figure 2C, Supplemental Figure 4]
